# Supplementary material for: The Effect of Comorbid Attention-Deficit/Hyperactivity Disorder Symptoms on Face Memory in Children with Autism Spectrum Disorder: Insights from Transdiagnostic Profiles
Source: Brain Sci. 2021 Jun 28;11(7):859. doi: 10.3390/brainsci11070859 (PMC8301798; doi:10.3390/brainsci11070859)
Supplement: Supplementary file 1 [file brainsci-11-00859-s001.zip]

Archive with 1 entries (1 files):
- brainsci-1245946-supplementary.pdf
